# Supplementary material for: Transcription apparatus of the yeast virus-like elements: Architecture, function, and evolutionary origin
Source: PLoS Pathog. 2018 Oct 22;14(10):e1007377. doi: 10.1371/journal.ppat.1007377 (PMC6211774; doi:10.1371/journal.ppat.1007377)
Supplement: S7 Fig — The trees are ranked from best to worst based on their likelihood. c-ELW, Expected Likelihood Weight. p-AU, p-value of approximately unbiased (AU) test. logL, log-likelihood. Plus signs denote the 95% confidence sets. Minus signs denote significant exclusion. All tests were performed with 10 000 resamplings using the RELL method. (XLSX) [file ppat.1007377.s007.xlsx]

## Sheet: List1
	DNA-directed RNA polymerase β´ subunit	c-ELW	p-AU	logL
	unconstrained tree (VLEs+Poxviridae monophyly)	0.0778 +	0.5606 +	-104101.634	the best
	constrained tree 1 (VLEs+Marseilleviridae monophyly)	0.1661 +	0.5120 +	-104102.132
	constrained tree 2 (VLEs+aRNAP monophyly)	0.1027 +	0.5410 +	-104102.159
	constrained tree 3 (VLEs+eRNAPIII monophyly)	0.0704 +	0.5324 +	-104102.861
	constrained tree 4 (VLEs+Asfarviridae monophyly)	0.0975 +	0.5210 +	-104102.934
	constrained tree 5 (VLEs+Pandoraviridae monophyly)	0.0879 +	0.4698 +	-104103.437
	constrained tree 6 (VLEs+Iridoviridae monophyly)	0.1686 +	0.4724 +	-104103.582
	constrained tree 7 (VLEs+Phycodnaviridae monophyly)	0.0405 +	0.4125 +	-104105.079
	constrained tree 8 (VLEs+eRNAPI monophyly)	0.0275 -	0.3067 +	-104108.317	rejected
	constrained tree 9 (VLEs+eRNAPII monophyly)	0.0214 -	0.2221 +	-104112.493	rejected
	constrained tree 10 (VLEs+bRNAP monophyly)	0.0750 +	0.3077 +	-104114.193
	constrained tree 11 (VLEs+Mimiviridae monophyly)	0.0647 +	0.3096 +	-104114.289
